# Supplementary material for: Correction: The TAL Effector PthA4 Interacts with Nuclear Factors Involved in RNA-Dependent Processes Including a HMG Protein That Selectively Binds Poly(U) RNA
Source: PLoS One. 2015 Jul 31;10(7):e0134818. doi: 10.1371/journal.pone.0134818 (PMC4521785; doi:10.1371/journal.pone.0134818)
Supplement: S1 File — (ZIP) [file pone.0134818.s001.zip]

Archive with 4 entries (4 files):
- Anti Ptha (4)_Maf_VIP2_PabpN 1 min.jpg
- Image Fig1B-2.tif
- Membrane.jpg
- SDSPAGE (1).jpg
