# Supplementary material for: Correction: The TAL Effector PthA4 Interacts with Nuclear Factors Involved in RNA-Dependent Processes Including a HMG Protein That Selectively Binds Poly(U) RNA
Source: PLoS One. 2015 Jul 31;10(7):e0134818. doi: 10.1371/journal.pone.0134818 (PMC4521785; doi:10.1371/journal.pone.0134818)
Supplement: S2 File — (ZIP) [file pone.0134818.s002.zip]

Archive with 3 entries (3 files):
- Blot Anti-GST.jpg
- Blot Anti-PthA.jpg
- SDS-PAGE.jpg
